# Supplementary material for: gbtools: Interactive Visualization of Metagenome Bins in R
Source: Front Microbiol. 2015 Dec 18;6:1451. doi: 10.3389/fmicb.2015.01451 (PMC4683177; doi:10.3389/fmicb.2015.01451)
Supplement: Supplementary file 1 [file Data_Sheet_1.ZIP]

Archive with 2 entries (2 files):
- example_data.zip
- gbtools_2.4.4.tar.gz
